# Supplementary material for: Primates Decline Rapidly in Unprotected Forests: Evidence from a Monitoring Program with Data Constraints
Source: PLoS One. 2015 Feb 25;10(2):e0118330. doi: 10.1371/journal.pone.0118330 (PMC4340938; doi:10.1371/journal.pone.0118330)
Supplement: S2 File — (R) [file pone.0118330.s002.r]

###################################################################################################################
#
#	Primates decline rapidly in unprotected forests: evidence from a monitoring program with data constraints
#	Francesco Rovero, Arafat Mtui, Amani Kitegile, Philipo Jacob, Alessandro Araldi & Simone Tenan
#
#	Description of the model in eqn. 1-4
#
###################################################################################################################
 
# set working directory
setwd("/your/path")

 
# load data (Angolan colobus data in this case)
# see http://dx.doi.org/10.6084/m9.figshare.1235553 for the other data sets
load("data_angolan_colobus.RData")
# The observed group counts are formatted into a three-dimentional array (object y[i,k,t]) of dimension site (i=1,...,8) by replicate (k=1=,...,12) by year (t=1,...,11).
# Observer data set (object obs[i,k,t]) is formatted in the same way as counts.  


nSites <- 8
nReps <- 12
nYears <- 11


# BUGS model
sink(file="primate_counts.txt")
cat("
model {
##### Priors

# Area-specific trend parameters
for(g in 1:2){				
	r[g] ~ dunif(-5, 5)
}

lambda ~ dunif(0, 20)

mu.p ~ dnorm(0, 0.01)
# mu.p on probability scale
mean.p <- 1 / (1 + exp(-mu.p))

for (g in 1:nObservers){
     eps.obs[g] ~ dnorm(0, tau.obs)
     prob.obs[g] ~ dunif(0,1)
}
tau.obs <- 1 / (sigma.obs * sigma.obs)
sigma.obs ~ dunif(0, 2)

# Prior for handling missing observer values
for(i in 1:nSites) {
	for(k in 1:nReps) {
		for(t in 1:nYears) {
			obs[i,t,k] ~ dcat(prob.obs)
		}
	}
}	

for(i in 1:nSites) {
	eps.trans[i] ~ dnorm(0, tau.trans)
}
tau.trans <- 1 / (sigma.trans * sigma.trans)
sigma.trans ~ dunif(0, 2)

##### Likelihood
for(i in 1:nSites) {
	N[i,1] ~ dpois(lambda)
	for(k in 1:nReps) {
		y[i,1,k] ~ dbin(p[i,1,k], N[i,1])
		logit(p[i,1,k]) <- mu.p + eps.trans[i] + eps.obs[obs[i,1,k]]
	}
	for(t in 2:nYears) {
		muN[i,t-1] <- exp(r[area[i]])*N[i,t-1]
		N[i,t] ~ dpois(muN[i,t-1])
		for(k in 1:nReps) {
			y[i,t,k] ~ dbin(p[i,t,k], N[i,t])
			logit(p[i,t,k]) <- mu.p + eps.trans[i] + eps.obs[obs[i,t,k]]
		}
	}
}

# Derive Ntot
for(t in 1:nYears) {
	Ntot_A1[t] <- sum(N[1:4,t])
	Ntot_A2[t] <- sum(N[5:8,t])
	# Derive Ntot/km
	N_km_A1[t] <- Ntot_A1[t] / 15.7
	N_km_A2[t] <- Ntot_A2[t] / 14.3
}

}
", fill=TRUE)
sink()


# BUGS data (area 1 = Mwanihana, area 2 = Udzungwa)
bugs.data <- list(nSites=nSites, nYears=nYears, nReps=nReps, y=y, 
                  obs=obs, nObservers=7, area=c(1,1,1,1,2,2,2,2))

# Initial values
Ninits <- round(apply(y, c(1,2), mean, na.rm=TRUE)+5)
Ninits[is.nan(Ninits)] <-NA
for(i in 1:nrow(Ninits)) {
    Ninits[i,is.na(Ninits[i,])] <- max(Ninits[i,], na.rm=TRUE)
}

inits <- function() list(lambda=runif(1, 2, 6),
                        r=rnorm(2), N=Ninits,
                        mu.p = runif(1, -0.5, 0.5),
                        sigma.obs = runif(1, 0, 1),
                        sigma.trans = runif(1, 0, 1),
                        prob.obs = runif(7, 0, 1))

# Parameters
parameters <- c("lambda", "r", 
                "mu.p", "mean.p", "sigma.trans",
                "sigma.obs",
                "Ntot_A1", "Ntot_A2",
                "N_km_A1", "N_km_A2",
                "fit", "fit.new")


######	PARALLEL PROCESSING

library(snow)
library(rjags)
library(dclone)

n.adapt <- 1000		
n.update <- 10000	
n.iter <- 110000
thin <- 20
chains<-3


cl <- makeCluster(3, type = "SOCK")

start.time = Sys.time()
out <- jags.parfit(cl, data = bugs.data, 
                  params = parameters, 
                  model = "primate_counts.txt",
                  inits = inits,
                  n.adapt = n.adapt,	 
                  n.update = n.update,
                  n.iter = n.iter,
                  thin = thin, n.chains = chains)

end.time = Sys.time()
elapsed.time = difftime(end.time, start.time, units='mins')
cat(paste(paste('Posterior computed in ', elapsed.time, sep=''), ' minutes\n', sep=''))
